# Supplementary material for: Graphene Oxide–Antisense miR-21 Nanosystem Modulates Gene Expression and Suppresses Tumorigenesis in HepG2-Derived CAM Xenografts
Source: Biomolecules. 2026 Apr 1;16(4):523. doi: 10.3390/biom16040523 (PMC13113956; doi:10.3390/biom16040523)
Supplement: Supplementary file 1 [file biomolecules-16-00523-s001.zip]

Archive with 1 entries (1 files):
- biomolecules-4177576-supplementary.pdf
